# Supplementary material for: Profile of Selected MicroRNAs as Markers of Sex-Specific Anti-S/RBD Response to COVID-19 mRNA Vaccine in Health Care Workers
Source: Int J Mol Sci. 2025 Aug 7;26(15):7636. doi: 10.3390/ijms26157636 (PMC12346932; doi:10.3390/ijms26157636)
Supplement: Supplementary file 1 [file ijms-26-07636-s001.zip › Table S2.xlsx]

## Sheet: Foglio1
Table S2. Pathway enrichment results for miR-148a-3p target genes. Only statistically significant pathways (FDR ≤ 0.05) are shown
Description	KEGG ID	p-value	FDR (False Discovery Rate)	Genes
MicroRNAs in cancer	hsa05206	6.55107e-12	6.06836e-10	DNMT1/DNMT3B/RPS6KA5/IRS1/BCL2/CDC25B/CDKN1B/ITGA5/ROCK1/MET/BCL2L11/STAT3/TGFB2/IKBKB
Epstein-Barr virus infection	hsa05169	8.74364e-08	2.49014e-06	HLA-G/BCL2/CDKN1B/RUNX3/BCL2L11/PDIA3/STAT3/IKBKB/BAX
Proteoglycans in cancer	hsa05205	8.74364e-08	2.49014e-06	WNT10B/VAV2/ITGA5/ROCK1/SMAD2/MET/WNT1/STAT3/TGFB2
Gastric cancer	hsa05226	1.18252e-07	2.49014e-06	BCL2/WNT10B/CDKN1B/SMAD2/MET/WNT1/TGFB2/BAX
AGE-RAGE signaling pathway in diabetic complications	hsa04933	1.34411e-07	2.49014e-06	BCL2/CDKN1B/SERPINE1/SMAD2/STAT3/TGFB2/BAX
FoxO signaling pathway	hsa04068	8.86186e-07	1.36815e-05	IRS1/CDKN1B/BCL2L11/S1PR1/STAT3/TGFB2/IKBKB
Pancreatic cancer	hsa05212	1.3725e-05	0.000181625	SMAD2/STAT3/TGFB2/IKBKB/BAX
EGFR tyrosine kinase inhibitor resistance	hsa01521	1.65533e-05	0.00019167	BCL2/MET/BCL2L11/STAT3/BAX
Colorectal cancer	hsa05210	2.49251e-05	0.000256539	BCL2/SMAD2/BCL2L11/TGFB2/BAX
Human T-cell leukemia virus 1 infection	hsa05166	2.79378e-05	0.000258792	HLA-G/MMP7/SMAD2/TGFB2/IKBKB/BAX/NRP1
Human papillomavirus infection	hsa05165	4.59073e-05	0.000386588	HLA-G/WNT10B/CDKN1B/ITGB8/ITGA5/WNT1/IKBKB/BAX
Hepatocellular carcinoma	hsa05225	5.72306e-05	0.00044178	WNT10B/SMAD2/MET/WNT1/TGFB2/BAX
TGF-beta signaling pathway	hsa04350	7.06962e-05	0.000503746	TGIF2/ACVR1/ROCK1/SMAD2/TGFB2
PI3K-Akt signaling pathway	hsa04151	8.29241e-05	0.00051679	IRS1/BCL2/CDKN1B/ITGB8/ITGA5/MET/BCL2L11/IKBKB
Herpes simplex virus 1 infection	hsa05168	8.36848e-05	0.00051679	HLA-G/BCL2/ITGA5/PDIA3/IKBKB/BAX
Neurotrophin signaling pathway	hsa04722	0.000116683	0.000675534	RPS6KA5/IRS1/BCL2/IKBKB/BAX
Focal adhesion	hsa04510	0.000152822	0.000832714	BCL2/ITGB8/VAV2/ITGA5/ROCK1/MET
MAPK signaling pathway	hsa04010	0.000177249	0.00091216	RPS6KA5/CDC25B/MAP3K4/MET/MAP3K9/TGFB2/IKBKB
Measles	hsa05162	0.000232811	0.00113503	BCL2/CDKN1B/STAT3/IKBKB/BAX
Chronic myeloid leukemia	hsa05220	0.000258656	0.0011556	CDKN1B/TGFB2/IKBKB/BAX
Human cytomegalovirus infection	hsa05163	0.000274049	0.0011556	HLA-G/ROCK1/PDIA3/STAT3/IKBKB/BAX
Signaling pathways regulating pluripotency of stem cells	hsa04550	0.000274455	0.0011556	ACVR1/WNT10B/SMAD2/WNT1/STAT3
Apoptosis - multiple species	hsa04215	0.000288247	0.0011609	BCL2/BCL2L11/BAX
Hippo signaling pathway	hsa04390	0.000409373	0.00158004	WNT10B/SERPINE1/SMAD2/WNT1/TGFB2
Shigellosis	hsa05131	0.00047095	0.00173272	RPS6KA5/BCL2/ITGA5/ROCK1/IKBKB/BAX
Hepatitis B	hsa05161	0.000486342	0.00173272	BCL2/STAT3/TGFB2/IKBKB/BAX
Small cell lung cancer	hsa05222	0.000532736	0.00182771	BCL2/CDKN1B/IKBKB/BAX
Chagas disease	hsa05142	0.000783639	0.00259249	SERPINE1/SMAD2/TGFB2/IKBKB
HIF-1 signaling pathway	hsa04066	0.00100269	0.00320279	BCL2/CDKN1B/SERPINE1/STAT3
Toxoplasmosis	hsa05145	0.00107246	0.00331146	BCL2/STAT3/TGFB2/IKBKB
Sphingolipid signaling pathway	hsa04071	0.00147334	0.00440252	BCL2/ROCK1/S1PR1/BAX
Human immunodeficiency virus 1 infection	hsa05170	0.00162353	0.0046997	HLA-G/BCL2/PDIA3/IKBKB/BAX
Lipid and atherosclerosis	hsa05417	0.00172699	0.0048477	BCL2/VAV2/STAT3/IKBKB/BAX
Basal cell carcinoma	hsa05217	0.00211573	0.00576422	WNT10B/WNT1/BAX
Apoptosis	hsa04210	0.00219604	0.00581207	BCL2/BCL2L11/IKBKB/BAX
Yersinia infection	hsa05135	0.00231615	0.00595969	VAV2/ITGA5/ROCK1/IKBKB
Inflammatory bowel disease	hsa05321	0.00241763	0.00605268	SMAD2/STAT3/TGFB2
Adipocytokine signaling pathway	hsa04920	0.0028599	0.0069715	IRS1/STAT3/IKBKB
Non-small cell lung cancer	hsa05223	0.0032223	0.00765351	MET/STAT3/BAX
p53 signaling pathway	hsa04115	0.00347889	0.00795176	BCL2/SERPINE1/BAX
Cellular senescence	hsa04218	0.00369214	0.00795176	HLA-G/SERPINE1/SMAD2/TGFB2
Non-alcoholic fatty liver disease	hsa04932	0.00369214	0.00795176	IRS1/BCL2L11/IKBKB/BAX
Cell cycle	hsa04110	0.00377709	0.00795176	CDC25B/CDKN1B/SMAD2/TGFB2
mTOR signaling pathway	hsa04150	0.00377709	0.00795176	IRS1/WNT10B/WNT1/IKBKB
Prostate cancer	hsa05215	0.00734877	0.0147689	BCL2/CDKN1B/IKBKB
Endocrine resistance	hsa01522	0.00755733	0.0147689	BCL2/CDKN1B/BAX
Hypertrophic cardiomyopathy	hsa05410	0.00755733	0.0147689	ITGB8/ITGA5/TGFB2
Chemokine signaling pathway	hsa04062	0.00765295	0.0147689	VAV2/ROCK1/STAT3/IKBKB
Kaposi sarcoma-associated herpesvirus infection	hsa05167	0.00807362	0.0152627	HLA-G/STAT3/IKBKB/BAX
Dilated cardiomyopathy	hsa05414	0.0088825	0.016456	ITGB8/ITGA5/TGFB2
Viral carcinogenesis	hsa05203	0.00942669	0.0171218	HLA-G/CDKN1B/STAT3/BAX
Th17 cell differentiation	hsa04659	0.00983721	0.0171931	SMAD2/STAT3/IKBKB
Insulin resistance	hsa04931	0.00983721	0.0171931	IRS1/STAT3/IKBKB
Hormone signaling	hsa04081	0.0118138	0.0202653	CCKBR/IRS1/ACVR1/STAT3
Regulation of actin cytoskeleton	hsa04810	0.0143532	0.0241739	ITGB8/VAV2/ITGA5/ROCK1
Type II diabetes mellitus	hsa04930	0.0157129	0.0259912	IRS1/IKBKB
Malaria	hsa05144	0.0176702	0.0287161	MET/TGFB2
Cysteine and methionine metabolism	hsa00270	0.0190298	0.0303925	DNMT1/DNMT3B
Fluid shear stress and atherosclerosis	hsa05418	0.0196058	0.0307816	ACVR1/BCL2/IKBKB
Breast cancer	hsa05224	0.0222601	0.0343665	WNT10B/WNT1/BAX
Cushing syndrome	hsa04934	0.0251026	0.0381196	WNT10B/CDKN1B/WNT1
Cell adhesion molecules	hsa04514	0.0263785	0.0388061	HLA-G/ITGB8/ALCAM
Necroptosis	hsa04217	0.0268115	0.0388061	BCL2/STAT3/BAX
Hepatitis C	hsa05160	0.0268115	0.0388061	STAT3/IKBKB/BAX
Acute myeloid leukemia	hsa05221	0.0313885	0.0446702	STAT3/IKBKB
Protein processing in endoplasmic reticulum	hsa04141	0.0318275	0.0446702	BCL2/PDIA3/BAX
Renal cell carcinoma	hsa05211	0.0331077	0.0456191	MET/TGFB2
Wnt signaling pathway	hsa04310	0.0337662	0.0456191	MMP7/WNT10B/WNT1
Epithelial cell signaling in Helicobacter pylori infection	hsa05120	0.0339811	0.0456191	MET/IKBKB
Melanoma	hsa05218	0.0357547	0.0473145	MET/BAX
Platinum drug resistance	hsa01524	0.0375638	0.0486651	BCL2/BAX
Tuberculosis	hsa05152	0.0378261	0.0486651	BCL2/TGFB2/BAX
Axon guidance	hsa04360	0.0388788	0.0493344	ROCK1/MET/NRP1
Bacterial invasion of epithelial cells	hsa05100	0.0403424	0.0504998	ITGA5/MET
Antigen processing and presentation	hsa04612	0.0431971	0.0533522	HLA-G/PDIA3
