# Supplementary material for: Profile of Selected MicroRNAs as Markers of Sex-Specific Anti-S/RBD Response to COVID-19 mRNA Vaccine in Health Care Workers
Source: Int J Mol Sci. 2025 Aug 7;26(15):7636. doi: 10.3390/ijms26157636 (PMC12346932; doi:10.3390/ijms26157636)
Supplement: Supplementary file 1 [file ijms-26-07636-s001.zip › Table S3.xlsx]

## Sheet: Foglio2
Table S3. Pathway enrichment results for miR-221-3p target genes. Only statistically significant pathways (FDR ≤ 0.05) are shown
Description	KEGG ID	p-value	FDR (False Discovery Rate)	Genes
MicroRNAs in cancer	hsa05206	3.53995e-10	3.20459e-08	CDKN1B/BCL2L11/BMF/DDIT4/TIMP3/PTEN/TP53/DICER1/ZEB2/RECK/SIRT1/MDM2/PIK3R1/SOCS1/STMN1
FoxO signaling pathway	hsa04068	1.02444e-07	4.28416e-06	CDKN1B/BCL2L11/FOXO3/TNFSF10/BNIP3/PTEN/SIRT1/MDM2/PIK3R1
Endocrine resistance	hsa01522	1.41975e-07	4.28416e-06	CDKN1B/FOS/ESR1/TP53/RB1/MDM2/PIK3R1/MMP2
Prolactin signaling pathway	hsa04917	2.3185e-07	5.24713e-06	FOXO3/FOS/ESR1/PIK3R1/STAT5A/SOCS3/SOCS1
Chronic myeloid leukemia	hsa05220	4.07495e-07	7.3778e-06	CDKN1B/TP53/RB1/RUNX1/MDM2/PIK3R1/STAT5A
Measles	hsa05162	1.93254e-06	2.91576e-05	CDKN1B/TBK1/BBC3/FOS/TP53/APAF1/PIK3R1/STAT5A
Breast cancer	hsa05224	3.09837e-06	4.00691e-05	KIT/FOS/ESR1/PTEN/TP53/DVL2/RB1/PIK3R1
Epstein-Barr virus infection	hsa05169	3.80252e-06	4.30286e-05	CDKN1B/BCL2L11/TBK1/ICAM1/TP53/RB1/APAF1/MDM2/PIK3R1
Cellular senescence	hsa04218	4.81522e-06	4.84338e-05	FOXO3/PTEN/TP53/ETS1/RB1/SIRT1/MDM2/PIK3R1
Lipid and atherosclerosis	hsa05417	6.07197e-06	5.23498e-05	TBK1/TNFSF10/ICAM1/FOS/TICAM1/SELE/TP53/APAF1/PIK3R1
Hepatitis B	hsa05161	6.3611e-06	5.23498e-05	TBK1/FOS/TICAM1/TP53/RB1/APAF1/PIK3R1/STAT5A
Apoptosis	hsa04210	1.86944e-05	0.000141028	BCL2L11/BBC3/TNFSF10/FOS/TP53/APAF1/PIK3R1
Small cell lung cancer	hsa05222	2.16274e-05	0.000150603	CDKN1B/PTEN/TP53/RB1/APAF1/PIK3R1
Kaposi sarcoma-associated herpesvirus infection	hsa05167	2.44985e-05	0.000158411	TBK1/ICAM1/FOS/TICAM1/TP53/RB1/PIK3R1/BECN1
Prostate cancer	hsa05215	2.91676e-05	0.000176029	CDKN1B/PTEN/TP53/RB1/MDM2/PIK3R1
AGE-RAGE signaling pathway in diabetic complications	hsa04933	3.46222e-05	0.000195889	CDKN1B/ICAM1/SELE/PIK3R1/MMP2/STAT5A
Apoptosis - multiple species	hsa04215	4.18985e-05	0.000216965	BCL2L11/BBC3/APAF1/BECN1
Mitophagy - animal	hsa04137	4.31408e-05	0.000216965	FOXO3/BNIP3L/TBK1/BNIP3/TP53/BECN1
Hepatitis C	hsa05160	5.12046e-05	0.000243966	TBK1/TICAM1/TP53/RB1/APAF1/PIK3R1/SOCS3
Human T-cell leukemia virus 1 infection	hsa05166	6.35884e-05	0.000287821	ICAM1/FOS/PTEN/TP53/ETS1/RB1/PIK3R1/STAT5A
Autophagy - animal	hsa04140	7.54407e-05	0.000325208	DDIT4/TBK1/BNIP3/PTEN/RAB1A/PIK3R1/BECN1
Melanoma	hsa05218	8.30909e-05	0.00032704	PTEN/TP53/RB1/MDM2/PIK3R1
Non-small cell lung cancer	hsa05223	8.30909e-05	0.00032704	FOXO3/TP53/RB1/PIK3R1/STAT5A
Influenza A	hsa05164	8.74488e-05	0.000329328	TBK1/TNFSF10/ICAM1/TICAM1/APAF1/PIK3R1/SOCS3
Platinum drug resistance	hsa01524	9.45862e-05	0.000329328	BBC3/TP53/APAF1/MDM2/PIK3R1
p53 signaling pathway	hsa04115	9.45862e-05	0.000329328	BBC3/PTEN/TP53/APAF1/MDM2
Glioma	hsa05214	0.000100774	0.000337877	PTEN/TP53/RB1/MDM2/PIK3R1
Bladder cancer	hsa05219	0.000113218	0.000366043	TP53/RB1/MDM2/MMP2
Shigellosis	hsa05131	0.000137123	0.000428042	FOXO3/TBK1/BNIP3/NAIP/TP53/MDM2/PIK3R1/BECN1
Human papillomavirus infection	hsa05165	0.000182526	0.00055078	CDKN1B/TBK1/TICAM1/PTEN/TP53/DVL2/RB1/MDM2/PIK3R1
Colorectal cancer	hsa05210	0.000191423	0.000558995	BCL2L11/BBC3/FOS/TP53/PIK3R1
Fluid shear stress and atherosclerosis	hsa05418	0.000221522	0.000626673	ICAM1/FOS/SELE/TP53/PIK3R1/MMP2
Proteoglycans in cancer	hsa05205	0.000243843	0.000668916	TIMP3/ESR1/TP53/PAK1/MDM2/PIK3R1/MMP2
PI3K-Akt signaling pathway	hsa04151	0.000340305	0.000906075	CDKN1B/BCL2L11/FOXO3/KIT/DDIT4/PTEN/TP53/MDM2/PIK3R1
Legionellosis	hsa05134	0.000383331	0.000991473	BNIP3/NAIP/APAF1/RAB1A
Cell cycle	hsa04110	0.000409461	0.00102964	CDKN1B/CDKN1C/TP53/WEE1/RB1/MDM2
Endometrial cancer	hsa05213	0.00046852	0.00114631	FOXO3/PTEN/TP53/PIK3R1
Acute myeloid leukemia	hsa05221	0.000804515	0.00189075	KIT/RUNX1/PIK3R1/STAT5A
TNF signaling pathway	hsa04668	0.000814563	0.00189075	ICAM1/FOS/SELE/PIK3R1/SOCS3
Herpes simplex virus 1 infection	hsa05168	0.000864896	0.0019574	TBK1/TICAM1/TP53/APAF1/PIK3R1/SOCS3
Renal cell carcinoma	hsa05211	0.000897533	0.00196491	ETS1/PAK1/ARNT/PIK3R1
Growth hormone synthesis, secretion and action	hsa04935	0.000911627	0.00196491	FOS/PIK3R1/STAT5A/SOCS3/SOCS1
Central carbon metabolism in cancer	hsa05230	0.000946777	0.00199321	KIT/PTEN/TP53/PIK3R1
Pancreatic cancer	hsa05212	0.00128297	0.0026396	TP53/RB1/PIK3R1/RAD51
EGFR tyrosine kinase inhibitor resistance	hsa01521	0.001479	0.00297529	BCL2L11/FOXO3/PTEN/PIK3R1
Viral carcinogenesis	hsa05203	0.00159932	0.00314741	CDKN1B/TP53/RB1/MDM2/PIK3R1/STAT5A
ErbB signaling pathway	hsa04012	0.00193214	0.00372148	CDKN1B/PAK1/PIK3R1/STAT5A
Chemical carcinogenesis - receptor activation	hsa05207	0.00203717	0.00384203	FOS/ESR1/RB1/ARNT/PIK3R1/STAT5A
Gastric cancer	hsa05226	0.00228276	0.00405203	CDKN1B/TP53/DVL2/RB1/PIK3R1
Longevity regulating pathway	hsa04211	0.0022828	0.00405203	FOXO3/TP53/SIRT1/PIK3R1
PD-L1 expression and PD-1 checkpoint pathway in cancer	hsa05235	0.0022828	0.00405203	FOS/TICAM1/PTEN/PIK3R1
Human cytomegalovirus infection	hsa05163	0.00261806	0.00455776	TBK1/TP53/RB1/MDM2/PIK3R1/CXCL12
mTOR signaling pathway	hsa04150	0.00286136	0.00488732	DDIT4/PTEN/DVL2/PIK3R1/GRB10
Type II diabetes mellitus	hsa04930	0.0030235	0.00506863	PIK3R1/SOCS3/SOCS1
Ras signaling pathway	hsa04014	0.00338577	0.00557274	KIT/TBK1/BRAP/ETS1/PAK1/PIK3R1
Hepatocellular carcinoma	hsa05225	0.00391925	0.00633563	PTEN/TP53/DVL2/RB1/PIK3R1
Toll-like receptor signaling pathway	hsa04620	0.00455786	0.0072387	TBK1/FOS/TICAM1/PIK3R1
Leukocyte transendothelial migration	hsa04670	0.00568231	0.00886894	ICAM1/PIK3R1/MMP2/CXCL12
Longevity regulating pathway - multiple species	hsa04213	0.00660585	0.010066	FOXO3/SIRT1/PIK3R1
Sphingolipid signaling pathway	hsa04071	0.00678282	0.010066	PTEN/TP53/CERS2/PIK3R1
Thyroid hormone signaling pathway	hsa04919	0.00678282	0.010066	ESR1/TP53/MDM2/PIK3R1
Pathogenic Escherichia coli infection	hsa05130	0.00823998	0.0120312	TNFSF10/FOS/NAIP/RAB1A/PAK1
Natural killer cell mediated cytotoxicity	hsa04650	0.00939007	0.0134928	TNFSF10/ICAM1/PAK1/PIK3R1
Human immunodeficiency virus 1 infection	hsa05170	0.010027	0.014183	TBK1/FOS/WEE1/PAK1/PIK3R1
Yersinia infection	hsa05135	0.0103862	0.014465	TBK1/FOS/TICAM1/PIK3R1
Estrogen signaling pathway	hsa04915	0.0106456	0.0146016	FOS/ESR1/PIK3R1/MMP2
Osteoclast differentiation	hsa04380	0.011725	0.0158421	FOS/PIK3R1/SOCS3/SOCS1
Alcoholic liver disease	hsa04936	0.0120054	0.0159825	FOXO3/TBK1/TICAM1/SIRT1
Chemical carcinogenesis - reactive oxygen species	hsa05208	0.012955	0.0169967	FOXO3/FOS/PTEN/ARNT/PIK3R1
Cushing syndrome	hsa04934	0.0153789	0.0198885	CDKN1B/DVL2/RB1/ARNT
Non-alcoholic fatty liver disease	hsa04932	0.0160503	0.0204645	BCL2L11/FOS/PIK3R1/SOCS3
JAK-STAT signaling pathway	hsa04630	0.0200739	0.0252391	PIK3R1/STAT5A/SOCS3/SOCS1
Rheumatoid arthritis	hsa05323	0.0209549	0.0259859	ICAM1/FOS/CXCL12
African trypanosomiasis	hsa05143	0.0219353	0.0268341	ICAM1/SELE
Wnt signaling pathway	hsa04310	0.0225097	0.0271696	DKK2/TP53/DVL2/SIRT1
Chagas disease	hsa05142	0.025866	0.0308099	FOS/TICAM1/PIK3R1
NF-kappa B signaling pathway	hsa04064	0.0271825	0.0315479	ICAM1/TICAM1/CXCL12
C-type lectin receptor signaling pathway	hsa04625	0.0271825	0.0315479	PAK1/MDM2/PIK3R1
Th17 cell differentiation	hsa04659	0.0299218	0.0338589	FOS/RUNX1/STAT5A
Insulin resistance	hsa04931	0.0299218	0.0338589	PTEN/PIK3R1/SOCS3
HIF-1 signaling pathway	hsa04066	0.0306287	0.034231	CDKN1B/ARNT/PIK3R1
Chemokine signaling pathway	hsa04062	0.0313842	0.0346475	FOXO3/PAK1/PIK3R1/CXCL12
Transcriptional misregulation in cancer	hsa05202	0.0340189	0.0371037	CDKN1B/TP53/RUNX1/MDM2
MAPK signaling pathway	hsa04010	0.0376636	0.0403583	KIT/FOS/TP53/PAK1/STMN1
Neurotrophin signaling pathway	hsa04722	0.0381808	0.0403583	FOXO3/TP53/PIK3R1
Malaria	hsa05144	0.0383404	0.0403583	ICAM1/SELE
AMPK signaling pathway	hsa04152	0.0397957	0.0409382	FOXO3/SIRT1/PIK3R1
T cell receptor signaling pathway	hsa04660	0.0397957	0.0409382	FOS/PAK1/PIK3R1
Relaxin signaling pathway	hsa04926	0.0465986	0.0473978	FOS/PIK3R1/MMP2
