# Supplementary material for: Profile of Selected MicroRNAs as Markers of Sex-Specific Anti-S/RBD Response to COVID-19 mRNA Vaccine in Health Care Workers
Source: Int J Mol Sci. 2025 Aug 7;26(15):7636. doi: 10.3390/ijms26157636 (PMC12346932; doi:10.3390/ijms26157636)
Supplement: Supplementary file 1 [file ijms-26-07636-s001.zip › Table S4.xlsx]

## Sheet: Foglio2
Table S4. Pathway enrichment results for miR-155-5p target genes. Only statistically significant pathways (FDR ≤ 0.05) are shown
Description	KEGG ID	p-value	FDR (False Discovery Rate)	Genes
AGE-RAGE signaling pathway in diabetic complications	hsa04933	7.84582e-16	8.34135e-14	AGTR1/EDN1/KRAS/ICAM1/SELE/SMAD2/JUN/NOS3/RAC1/SMAD4/SMAD3/CCND1/CXCL8/NFKB1/PIK3R1/MAPK14/MAPK13/STAT1/CASP3
Colorectal cancer	hsa05210	2.50664e-13	1.33248e-11	MSH6/MSH2/MLH1/APC/RHOA/KRAS/SMAD2/JUN/RAC1/SMAD4/SMAD3/CCND1/PIK3R1/FOS/MYC/CASP3
Hepatitis B	hsa05161	6.34505e-13	2.2486e-11	TAB2/IKBKE/KRAS/JUN/FADD/MYD88/YWHAZ/SMAD4/APAF1/SMAD3/CXCL8/NFKB1/E2F2/PIK3R1/FOS/MAPK14/MYC/MAPK13/STAT1/CASP3
Epstein-Barr virus infection	hsa05169	4.26223e-11	1.13286e-09	TAB2/IKBKE/ICAM1/JUN/FADD/MYD88/RAC1/SAP30L/MAP3K14/APAF1/CCND1/NFKB1/E2F2/PIK3R1/MAPK14/MYC/MAPK13/STAT1/CCND2/CASP3
Kaposi sarcoma-associated herpesvirus infection	hsa05167	1.66401e-10	3.5382e-09	IKBKE/IFNGR1/KRAS/ICAM1/JUN/FADD/RAC1/CCND1/CXCL8/NFKB1/E2F2/PIK3R1/FOS/MAPK14/MYC/HIF1A/MAPK13/STAT1/CASP3
Prolactin signaling pathway	hsa04917	7.88266e-10	1.34306e-08	SOCS1/FOXO3/KRAS/CCND1/NFKB1/PIK3R1/FOS/MAPK14/MAPK13/SOCS6/STAT1/CCND2
Lipid and atherosclerosis	hsa05417	8.84289e-10	1.34306e-08	TAB2/RHOA/IKBKE/KRAS/ICAM1/SELE/JUN/NOS3/MYD88/RAC1/OLR1/APAF1/CXCL8/NFKB1/PIK3R1/FOS/MAPK14/MAPK13/CASP3
Pathogenic Escherichia coli infection	hsa05130	2.24538e-09	2.931e-08	TAB2/MYO10/CLDN1/RHOA/JUN/FADD/MYD88/RAC1/ACTR2/MYO1D/CXCL8/ARPC3/PAK2/NFKB1/FOS/MAPK14/MAPK13/CASP3
Cellular senescence	hsa04218	2.48119e-09	2.931e-08	RHEB/FOXO3/KRAS/ETS1/SMAD2/SMAD3/CCND1/CXCL8/NFKB1/E2F2/PIK3R1/MAPK14/MYC/MAPK13/CCND2/PTEN
Yersinia infection	hsa05135	3.30415e-09	3.51283e-08	TAB2/PKN2/RHOA/JUN/MYD88/RAC1/ACTR2/CXCL8/ARPC3/NFKB1/PIK3R1/FOS/MAPK14/DOCK1/MAPK13
TNF signaling pathway	hsa04668	4.02742e-09	3.89253e-08	TAB2/CEBPB/EDN1/ICAM1/SELE/JUN/FADD/MAP3K14/NFKB1/PIK3R1/FOS/MAPK14/MAPK13/CASP3
Osteoclast differentiation	hsa04380	5.42674e-09	4.8079e-08	TAB2/SOCS1/SPI1/IFNGR1/CSF1R/JUN/MITF/RAC1/MAP3K14/NFKB1/PIK3R1/FOS/MAPK14/MAPK13/STAT1
Human T-cell leukemia virus 1 infection	hsa05166	1.07972e-08	8.83013e-08	SPI1/KRAS/ETS1/ICAM1/SMAD2/JUN/ANAPC16/SMAD4/MAP3K14/SMAD3/CCND1/NFKB1/E2F2/PIK3R1/FOS/MYC/CCND2/PTEN
Toll-like receptor signaling pathway	hsa04620	1.26073e-08	9.28131e-08	TAB2/IKBKE/JUN/FADD/MYD88/RAC1/CXCL8/NFKB1/PIK3R1/FOS/MAPK14/MAPK13/STAT1
PD-L1 expression and PD-1 checkpoint pathway in cancer	hsa05235	1.30949e-08	9.28131e-08	IFNGR1/KRAS/JUN/MYD88/NFKB1/PIK3R1/FOS/MAPK14/HIF1A/MAPK13/STAT1/PTEN
IL-17 signaling pathway	hsa04657	2.44488e-08	1.62456e-07	TAB2/CEBPB/IKBKE/JUN/FADD/IL17RB/CXCL8/NFKB1/FOS/MAPK14/MAPK13/CASP3
Pancreatic cancer	hsa05212	2.59784e-08	1.62465e-07	KRAS/SMAD2/RAC1/SMAD4/SMAD3/CCND1/NFKB1/E2F2/PIK3R1/RAD51/STAT1
Signaling pathways regulating pluripotency of stem cells	hsa04550	4.80978e-08	2.84086e-07	MEIS1/SMAD5/ZIC3/JARID2/APC/SMAD1/KRAS/SMAD2/SMAD4/SMAD3/PIK3R1/MAPK14/MYC/MAPK13
Hepatitis C	hsa05160	1.68079e-07	9.405e-07	CLDN1/IKBKE/KRAS/FADD/YWHAZ/APAF1/CCND1/NFKB1/E2F2/PIK3R1/MYC/STAT1/CASP3/NR1H3
Measles	hsa05162	2.35433e-07	1.25151e-06	TAB2/IKBKE/JUN/FADD/MYD88/APAF1/CCND1/NFKB1/PIK3R1/FOS/STAT1/CCND2/CASP3
Fluid shear stress and atherosclerosis	hsa05418	2.78377e-07	1.40933e-06	RHOA/EDN1/ICAM1/SELE/JUN/NOS3/MEF2A/RAC1/NFKB1/PIK3R1/FOS/MAPK14/MAPK13
Salmonella infection	hsa05132	3.45535e-07	1.66981e-06	TAB2/RHOA/JUN/FADD/MYD88/RAC1/ACTR2/ANXA2/CXCL8/ARPC3/NFKB1/VPS18/FOS/MAPK14/MYC/MAPK13/CASP3
Hepatocellular carcinoma	hsa05225	3.85211e-07	1.78061e-06	APC/ARID2/KRAS/SMAD2/CSNK1A1/SMAD4/PBRM1/SMAD3/CCND1/SMARCA4/E2F2/PIK3R1/MYC/PTEN
Chagas disease	hsa05142	5.48587e-07	2.43015e-06	IFNGR1/SMAD2/JUN/FADD/MYD88/CXCL8/NFKB1/PIK3R1/FOS/MAPK14/MAPK13
Th17 cell differentiation	hsa04659	9.74356e-07	4.14358e-06	IFNGR1/SMAD2/JUN/SMAD4/SMAD3/NFKB1/FOS/MAPK14/HIF1A/MAPK13/STAT1
FoxO signaling pathway	hsa04068	1.03433e-06	4.22945e-06	FOXO3/KRAS/BCL6/SMAD4/GABARAPL1/SMAD3/CCND1/PIK3R1/MAPK14/MAPK13/CCND2/PTEN
Human immunodeficiency virus 1 infection	hsa05170	1.09041e-06	4.29361e-06	TAB2/KRAS/JUN/FADD/MYD88/RAC1/WEE1/PAK2/NFKB1/PIK3R1/FOS/MAPK14/MAPK13/CASP3/SAMHD1
Alcoholic liver disease	hsa04936	2.41314e-06	9.16266e-06	TAB2/IKBKE/FOXO3/FADD/MYD88/MAP3K14/CCND1/CXCL8/NFKB1/MAPK14/MAPK13/CASP3
T cell receptor signaling pathway	hsa04660	2.99716e-06	1.09878e-05	RHOA/KRAS/JUN/CARD11/MAP3K14/PAK2/NFKB1/PIK3R1/FOS/MAPK14/MAPK13
Pertussis	hsa05133	3.21108e-06	1.13796e-05	RHOA/JUN/MYD88/CXCL8/NFKB1/FOS/MAPK14/MAPK13/CASP3
Endometrial cancer	hsa05213	3.36838e-06	1.1552e-05	MLH1/APC/FOXO3/KRAS/CCND1/PIK3R1/MYC/PTEN
Leishmaniasis	hsa05140	3.57628e-06	1.18817e-05	TAB2/IFNGR1/JUN/MYD88/NFKB1/FOS/MAPK14/MAPK13/STAT1
Gastric cancer	hsa05226	3.70693e-06	1.19426e-05	MLH1/APC/FGF7/KRAS/SMAD2/CSNK1A1/SMAD4/SMAD3/CCND1/E2F2/PIK3R1/MYC
MAPK signaling pathway	hsa04010	4.10232e-06	1.28277e-05	TAB2/FGF7/KRAS/CSF1R/JUN/MAP3K10/MYD88/RAC1/RAPGEF2/MAP3K14/PAK2/NFKB1/FOS/MAPK14/MYC/MAPK13/CASP3
C-type lectin receptor signaling pathway	hsa04625	5.25375e-06	1.59588e-05	RHOA/IKBKE/KRAS/JUN/MAP3K14/NFKB1/PIK3R1/MAPK14/MAPK13/STAT1
NOD-like receptor signaling pathway	hsa04621	7.68085e-06	2.26832e-05	TAB2/PKN2/RHOA/IKBKE/JUN/FADD/MYD88/GABARAPL1/CXCL8/NFKB1/MAPK14/MAPK13/STAT1
Shigellosis	hsa05131	7.94756e-06	2.28365e-05	TAB2/RHOA/FOXO3/JUN/MYD88/RAC1/ACTR2/CXCL8/ARPC3/NFKB1/PIK3R1/MAPK14/DOCK1/MAPK13/RPTOR
Human cytomegalovirus infection	hsa05163	1.13097e-05	3.1642e-05	RHEB/RHOA/KRAS/FADD/RAC1/CCND1/CXCL8/NFKB1/E2F2/PIK3R1/MAPK14/MYC/MAPK13/CASP3
Renal cell carcinoma	hsa05211	1.24077e-05	3.38071e-05	KRAS/ETS1/JUN/RAC1/PAK2/PIK3R1/VHL/HIF1A
Transcriptional misregulation in cancer	hsa05202	1.27195e-05	3.38071e-05	MEIS1/SMAD1/CEBPB/SPI1/RUNX2/FLI1/CSF1R/BCL6/MITF/CXCL8/NFKB1/MYC/CCND2
Epithelial cell signaling in Helicobacter pylori infection	hsa05120	1.38006e-05	3.5786e-05	JUN/RAC1/MAP3K14/CXCL8/NFKB1/MAPK14/MAPK13/CASP3
Breast cancer	hsa05224	1.93052e-05	4.88678e-05	APC/FGF7/KRAS/JUN/CSNK1A1/CCND1/E2F2/PIK3R1/FOS/MYC/PTEN
Chronic myeloid leukemia	hsa05220	2.52246e-05	6.23669e-05	KRAS/SMAD4/SMAD3/CCND1/NFKB1/E2F2/PIK3R1/MYC
Non-alcoholic fatty liver disease	hsa04932	3.35268e-05	8.10097e-05	JUN/UQCRFS1/RAC1/CXCL8/NFKB1/PIK3R1/FOS/MAPK14/MAPK13/CASP3/NR1H3
Relaxin signaling pathway	hsa04926	3.48142e-05	8.21854e-05	EDN1/KRAS/SMAD2/JUN/NOS3/NFKB1/PIK3R1/FOS/MAPK14/MAPK13
Cell cycle	hsa04110	3.55594e-05	8.21854e-05	TRIP13/SMAD2/ANAPC16/YWHAZ/SMAD4/SMAD3/WEE1/CCND1/E2F2/MYC/CCND2
PI3K-Akt signaling pathway	hsa04151	4.75334e-05	0.000107522	RHEB/PKN2/FGF7/FOXO3/KRAS/MYB/CSF1R/NOS3/YWHAZ/RAC1/CCND1/NFKB1/PIK3R1/MYC/RPTOR/CCND2/PTEN
Chemical carcinogenesis - reactive oxygen species	hsa05208	5.38282e-05	0.000119225	FOXO3/KRAS/JUN/UQCRFS1/RAC1/MAP3K14/NFKB1/PIK3R1/FOS/MAPK14/HIF1A/MAPK13/PTEN
Toxoplasmosis	hsa05145	6.17142e-05	0.000133902	TAB2/SOCS1/IFNGR1/MYD88/NFKB1/MAPK14/MAPK13/STAT1/CASP3
Apelin signaling pathway	hsa04371	6.5654e-05	0.000139601	AGTR1/KRAS/SMAD2/NOS3/MYLK/MEF2A/SMAD4/SMAD3/CCND1/TFAM
Influenza A	hsa05164	8.15236e-05	0.000169946	IKBKE/IFNGR1/ICAM1/FADD/MYD88/APAF1/CXCL8/NFKB1/PIK3R1/STAT1/CASP3
B cell receptor signaling pathway	hsa04662	8.47679e-05	0.000172099	INPP5D/KRAS/JUN/CARD11/RAC1/NFKB1/PIK3R1/FOS
Wnt signaling pathway	hsa04310	8.58757e-05	0.000172099	APC/RHOA/TLE4/JUN/CSNK1A1/RAC1/SMAD4/SMAD3/CCND1/MYC/CCND2
Acute myeloid leukemia	hsa05221	8.74124e-05	0.000172099	SPI1/KRAS/CSF1R/CCND1/NFKB1/PIK3R1/MYC
Small cell lung cancer	hsa05222	9.89476e-05	0.000191267	APAF1/CCND1/NFKB1/E2F2/PIK3R1/MYC/CASP3/PTEN
Neurotrophin signaling pathway	hsa04722	0.000105672	0.000200618	RHOA/FOXO3/KRAS/JUN/RAC1/NFKB1/PIK3R1/MAPK14/MAPK13
Sphingolipid signaling pathway	hsa04071	0.000120045	0.000223906	RHOA/KRAS/NOS3/RAC1/NFKB1/PIK3R1/MAPK14/MAPK13/PTEN
Tuberculosis	hsa05152	0.000128441	0.000231445	CEBPB/RHOA/IFNGR1/FADD/MYD88/APAF1/NFKB1/MAPK14/MAPK13/STAT1/CASP3
Herpes simplex virus 1 infection	hsa05168	0.000128441	0.000231445	TAB2/RHEB/IKBKE/IFNGR1/FADD/MYD88/APAF1/NFKB1/PIK3R1/STAT1/CASP3
Melanoma	hsa05218	0.000137666	0.000243935	FGF7/KRAS/MITF/CCND1/E2F2/PIK3R1/PTEN
Endocrine resistance	hsa01522	0.000153746	0.000267961	KRAS/JUN/CCND1/E2F2/PIK3R1/FOS/MAPK14/MAPK13
Platinum drug resistance	hsa01524	0.000163398	0.000280191	MSH6/MSH2/MLH1/FADD/APAF1/PIK3R1/CASP3
Efferocytosis	hsa04148	0.000170958	0.000283993	CEBPB/UQCRFS1/RAC1/VPS18/MAPK14/DOCK1/HIF1A/MAPK13/CASP3/NR1H3
Hippo signaling pathway	hsa04390	0.000170958	0.000283993	APC/SMAD1/SMAD2/YWHAZ/SMAD4/SMAD3/WWC1/CCND1/MYC/CCND2
Apoptosis	hsa04210	0.000273868	0.000447946	KRAS/JUN/FADD/MAP3K14/APAF1/NFKB1/PIK3R1/FOS/CASP3
TGF-beta signaling pathway	hsa04350	0.000280956	0.000452577	SMAD5/SMAD1/RHOA/SMAD2/SKI/SMAD4/SMAD3/MYC
VEGF signaling pathway	hsa04370	0.000333143	0.000528632	KRAS/NOS3/RAC1/PIK3R1/MAPK14/MAPK13
Coronavirus disease - COVID-19	hsa05171	0.000346334	0.00053618	TAB2/AGTR1/IKBKE/JUN/MYD88/CXCL8/NFKB1/PIK3R1/FOS/MAPK14/MAPK13/STAT1
Proteoglycans in cancer	hsa05205	0.000347986	0.00053618	RHOA/KRAS/SMAD2/RAC1/CCND1/PIK3R1/MAPK14/MYC/HIF1A/MAPK13/CASP3
Diabetic cardiomyopathy	hsa05415	0.000362865	0.000551092	AGTR1/SMAD2/UQCRFS1/NOS3/RAC1/SMAD3/NFKB1/PIK3R1/MAPK14/MAPK13/PTEN
MicroRNAs in cancer	hsa05206	0.000368031	0.000551092	SOCS1/APC/RHOA/KRAS/CCND1/NFKB1/E2F2/PIK3R1/MMP16/MYC/RPTOR/CCND2/CASP3/PTEN
Bladder cancer	hsa05219	0.000419992	0.000620163	KRAS/CCND1/CXCL8/E2F2/MYC
Inflammatory bowel disease	hsa05321	0.000559922	0.00081546	IFNGR1/SMAD2/JUN/SMAD3/NFKB1/STAT1
Th1 and Th2 cell differentiation	hsa04658	0.00061744	0.000887075	IFNGR1/JUN/NFKB1/FOS/MAPK14/MAPK13/STAT1
Thyroid hormone signaling pathway	hsa04919	0.000639804	0.00090695	RHEB/KRAS/CCND1/PIK3R1/MYC/THRB/HIF1A/STAT1
Fc epsilon RI signaling pathway	hsa04664	0.000710955	0.000994549	INPP5D/KRAS/RAC1/PIK3R1/MAPK14/MAPK13
Prostate cancer	hsa05215	0.000845107	0.00116686	KRAS/NKX3-1/CCND1/NFKB1/E2F2/PIK3R1/PTEN
RIG-I-like receptor signaling pathway	hsa04622	0.000891762	0.00119301	IKBKE/FADD/CXCL8/NFKB1/MAPK14/MAPK13
Fc gamma R-mediated phagocytosis	hsa04666	0.00089771	0.00119301	INPP5D/MYO10/RAC1/ACTR2/ARPC3/PIK3R1/DOCK1
Choline metabolism in cancer	hsa05231	0.00089771	0.00119301	RHEB/KRAS/JUN/RAC1/PIK3R1/FOS/HIF1A
Regulation of actin cytoskeleton	hsa04810	0.00102127	0.00134046	APC/RHOA/FGF7/KRAS/MYLK/RAC1/ACTR2/ARPC3/PAK2/PIK3R1/DOCK1
JAK-STAT signaling pathway	hsa04630	0.00126831	0.00160737	SOCS1/IFNGR1/IL13RA1/CCND1/PIK3R1/MYC/SOCS6/STAT1/CCND2
NF-kappa B signaling pathway	hsa04064	0.00126998	0.00160737	TAB2/ICAM1/MYD88/CARD11/MAP3K14/CXCL8/NFKB1
Mitophagy - animal	hsa04137	0.00126998	0.00160737	FOXO3/KRAS/JUN/MITF/GABARAPL1/TOMM20/HIF1A
Focal adhesion	hsa04510	0.00129929	0.00162511	RHOA/JUN/MYLK/RAC1/CCND1/PAK2/PIK3R1/DOCK1/CCND2/PTEN
Bacterial invasion of epithelial cells	hsa05100	0.00135796	0.00167875	RHOA/RAC1/ACTR2/ARPC3/PIK3R1/DOCK1
Viral carcinogenesis	hsa05203	0.00139886	0.00170943	RHOA/KRAS/JUN/YWHAZ/RAC1/CCND1/NFKB1/PIK3R1/CCND2/CASP3
HIF-1 signaling pathway	hsa04066	0.00166443	0.00201086	EDN1/IFNGR1/NOS3/NFKB1/PIK3R1/VHL/HIF1A
Legionellosis	hsa05134	0.00177435	0.00211957	MYD88/APAF1/CXCL8/NFKB1/CASP3
Chemical carcinogenesis - receptor activation	hsa05207	0.00199445	0.00235602	FGF7/IKBKE/KRAS/JUN/BCL6/CCND1/NFKB1/PIK3R1/FOS/MYC
Human papillomavirus infection	hsa05165	0.00213696	0.00249662	APC/RHEB/IKBKE/KRAS/CSNK1A1/FADD/CCND1/NFKB1/PIK3R1/STAT1/CCND2/CASP3/PTEN
Leukocyte transendothelial migration	hsa04670	0.002257	0.0026082	CLDN1/RHOA/ICAM1/RAC1/PIK3R1/MAPK14/MAPK13
Longevity regulating pathway	hsa04211	0.00282524	0.00322976	RHEB/FOXO3/KRAS/NFKB1/PIK3R1/RPTOR
Growth hormone synthesis, secretion and action	hsa04935	0.00300084	0.00339401	SOCS1/KRAS/PIK3R1/FOS/MAPK14/MAPK13/STAT1
Central carbon metabolism in cancer	hsa05230	0.00501737	0.00556095	KRAS/PIK3R1/MYC/HIF1A/PTEN
Autophagy - animal	hsa04140	0.00502137	0.00556095	RHEB/KRAS/GABARAPL1/VPS18/PIK3R1/HIF1A/RPTOR/PTEN
Tight junction	hsa04530	0.0052013	0.00570082	CLDN1/RHOA/JUN/RAC1/ACTR2/RAPGEF2/CCND1/ARPC3
Mismatch repair	hsa03430	0.00531512	0.00576614	MSH6/MSH2/MLH1
Non-small cell lung cancer	hsa05223	0.00564627	0.00606352	FOXO3/KRAS/CCND1/E2F2/PIK3R1
Rap1 signaling pathway	hsa04015	0.00604881	0.00643084	RHOA/FGF7/KRAS/CSF1R/RAC1/RAPGEF2/PIK3R1/MAPK14/MAPK13
p53 signaling pathway	hsa04115	0.00632892	0.00666203	APAF1/CCND1/CCND2/CASP3/PTEN
Glioma	hsa05214	0.00669112	0.00697424	KRAS/CCND1/E2F2/PIK3R1/PTEN
Ubiquitin mediated proteolysis	hsa04120	0.00688427	0.00710589	SOCS1/DET1/TRIM32/ANAPC16/HERC4/VHL/FBXW7
Malaria	hsa05144	0.00763731	0.00780738	ICAM1/SELE/MYD88/CXCL8
Parathyroid hormone synthesis, secretion and action	hsa04928	0.0093002	0.00941674	RHOA/MAFB/RUNX2/MEF2A/MMP16/FOS
Cytosolic DNA-sensing pathway	hsa04623	0.00964235	0.00967108	IKBKE/FADD/NFKB1/CASP3/SAMHD1
Chemokine signaling pathway	hsa04062	0.0108685	0.0107268	RHOA/FOXO3/KRAS/RAC1/CXCL8/NFKB1/PIK3R1/STAT1
Oxytocin signaling pathway	hsa04921	0.0108968	0.0107268	RHOA/KRAS/JUN/NOS3/MYLK/CCND1/FOS
ErbB signaling pathway	hsa04012	0.0111448	0.0108703	KRAS/JUN/PAK2/PIK3R1/MYC
mTOR signaling pathway	hsa04150	0.0120238	0.0116211	RHEB/RHOA/KRAS/CAB39/PIK3R1/RPTOR/PTEN
AMPK signaling pathway	hsa04152	0.0122306	0.0117145	RHEB/FOXO3/CAB39/CCND1/PIK3R1/RPTOR
Ras signaling pathway	hsa04014	0.0124324	0.0118014	RHOA/FGF7/KRAS/ETS1/CSF1R/RAC1/PAK2/NFKB1/PIK3R1
Apoptosis - multiple species	hsa04215	0.0134373	0.0126425	FADD/APAF1/CASP3
Platelet activation	hsa04611	0.0141699	0.0132148	RHOA/NOS3/MYLK/PIK3R1/MAPK14/MAPK13
Adherens junction	hsa04520	0.0152552	0.0141033	RHOA/SSX2IP/RAC1/SMAD4/SMAD3
Longevity regulating pathway - multiple species	hsa04213	0.016025	0.0146872	FOXO3/KRAS/PIK3R1/RPTOR
Natural killer cell mediated cytotoxicity	hsa04650	0.0186742	0.0169689	IFNGR1/KRAS/ICAM1/RAC1/PIK3R1/CASP3
African trypanosomiasis	hsa05143	0.0198922	0.0177719	ICAM1/SELE/MYD88
Thyroid cancer	hsa05216	0.0198922	0.0177719	KRAS/CCND1/MYC
Insulin signaling pathway	hsa04910	0.021258	0.0188338	SOCS1/RHEB/KRAS/PRKAR1A/PIK3R1/RPTOR
Viral myocarditis	hsa05416	0.0239469	0.0210408	ICAM1/RAC1/CCND1/CASP3
Insulin resistance	hsa04931	0.0281742	0.0245521	NOS3/NFKB1/PIK3R1/NR1H3/PTEN
Phospholipase D signaling pathway	hsa04072	0.029586	0.0255729	RHEB/RHOA/AGTR1/KRAS/CXCL8/PIK3R1
Progesterone-mediated oocyte maturation	hsa04914	0.0301607	0.0258593	KRAS/ANAPC16/PIK3R1/MAPK14/MAPK13
Thermogenesis	hsa04714	0.0313683	0.0266795	RHEB/KRAS/KDM3A/UQCRFS1/SMARCA4/MAPK14/MAPK13/RPTOR
EGFR tyrosine kinase inhibitor resistance	hsa01521	0.0366927	0.0309604	FOXO3/KRAS/PIK3R1/PTEN
